# Supplementary material for: Cellular and Humoral Immunogenicity of a Candidate DNA Vaccine Expressing SARS-CoV-2 Spike Subunit 1
Source: Vaccines (Basel). 2021 Aug 4;9(8):852. doi: 10.3390/vaccines9080852 (PMC8402341; doi:10.3390/vaccines9080852)
Supplement: Supplementary file 1 [file vaccines-09-00852-s001.zip]

Archive with 1 entries (1 files):
- vaccines-1294888-supplementary.pdf
